# Supplementary material for: Association of MALAT1 and PVT1 Variants, Expression Profiles and Target miRNA-101 and miRNA-186 with Colorectal Cancer: Correlation with Epithelial-Mesenchymal Transition
Source: Int J Mol Sci. 2021 Jun 7;22(11):6147. doi: 10.3390/ijms22116147 (PMC8201273; doi:10.3390/ijms22116147)
Supplement: Supplementary file 1 [file ijms-22-06147-s001.zip]

Archive with 1 entries (1 files):
- ijms-1247563-supplementary.pdf
